# Supplementary material for: The Impact of Ethnicity on Athlete ECG Interpretation: A Systematic Review
Source: J Cardiovasc Dev Dis. 2022 Jun 8;9(6):183. doi: 10.3390/jcdd9060183 (PMC9225578; doi:10.3390/jcdd9060183)
Supplement: Supplementary file 1 [file jcdd-09-00183-s001.zip]

Archive with 1 entries (1 files):
- jcdd-1763764-supplementary.pdf
